# Supplementary material for: Bile Microbiome Signatures Associated with Pancreatic Ductal Adenocarcinoma Compared to Benign Disease: A UK Pilot Study
Source: Int J Mol Sci. 2023 Nov 28;24(23):16888. doi: 10.3390/ijms242316888 (PMC10706407; doi:10.3390/ijms242316888)
Supplement: Supplementary file 1 [file ijms-24-16888-s001.zip]

Archive with 5 entries (5 files):
- metadata.csv
- PDAC_JT_AD_24_08_v2_corrected.Rmd
- Supplmentary Tables S1-S3.pdf
- Table S4 - Abundance Counts.xlsx
- Table S5 - Maaslin Results.xlsx
