# Supplementary material for: Bile Microbiome Signatures Associated with Pancreatic Ductal Adenocarcinoma Compared to Benign Disease: A UK Pilot Study
Source: Int J Mol Sci. 2023 Nov 28;24(23):16888. doi: 10.3390/ijms242316888 (PMC10706407; doi:10.3390/ijms242316888)
Supplement: Supplementary file 1 [file ijms-24-16888-s001.zip › metadata.csv]

sample_name	samplename	gender	age	case_detail	pdac	nonchim
2	2ERCPB060	1	73	pdac	1	5242
3	3ERCPB082	0	80	pdac	1	11251
4	4ERCPB104	0	55	pdac	1	5262
8	8ERCPB177	1	48	pdac	1	5304
12	12ERCPB198	0	70	pdac	1	7397
13	13ERCPB207	0	47	pdac	1	9892
14	14ERCPB210	1	77	pdac	1	3347
15	15ERCPB213	1	72	pdac	1	3093
17	17PTCB221	1	69	pdac	1	2598
18	18PTC222	0	76	pdac	1	1132
20	20ERCPB226	1	93	pdac	1	20552
21	21ERCPB227	1	61	pdac	1	11090
29	29ERCPB008	1	33	benign	0	1615
30	30ERCPB028	1	83	benign	0	1731
31	31B028HON	1	82	benign	0	2466
34	34ERCPB043	0	56	benign	0	30855
35	35B043HON	0	73	benign	0	55689
37	37ERCPB133	0	64	benign	0	84321
38	38B147	0	75	benign	0	2329
40	40ERCPB152	0	48	benign	0	8064
41	41ERCPB016	1	36	benign	0	8111
42	42ERCPB026	1	84	benign	0	37991
43	43ERCPB053	1	76	benign	0	59107
44	44B053HON	1	76	benign	0	31149
45	45ERCPB089	1	44	benign	0	1296
46	46ERCPB095	1	50	benign	0	52401
47	47ERCPB118	1	67	benign	0	58807
48	48ERCPB086	1	42	benign	0	4816
51	51ERCPB127	1	70	benign	0	3924
