# Supplementary material for: Bile Microbiome Signatures Associated with Pancreatic Ductal Adenocarcinoma Compared to Benign Disease: A UK Pilot Study
Source: Int J Mol Sci. 2023 Nov 28;24(23):16888. doi: 10.3390/ijms242316888 (PMC10706407; doi:10.3390/ijms242316888)
Supplement: Supplementary file 1 [file ijms-24-16888-s001.zip › PDAC_JT_AD_24_08_v2_corrected.Rmd]

```{r}
#~~~~~~~~~~~~~~~~~~~~~~~~~~~~~~~~~~~~~~~~~~~~~~~~~~~~~~~~~~~~~~~#
#                                                               #
#    ANALYSIS OF MICROBIAL COMMUNITIES FROM BILE SAMPLES        #
#   IN THE CONTEXT OF PANCREATIC DUCTAL ADENOCARCINOMA (PDAC)   #
#                 AND BENINGN SAMPLES                   #
#                                                               #
#~~~~~~~~~~~~~~~~~~~~~~~~~~~~~~~~~~~~~~~~~~~~~~~~~~~~~~~~~~~~~~~#
```

```{r}

#~~~~~~~~~~~~~~~~~~~~~~~~~~~~~~~~~~#
#  Packages used for the analysis  #
#~~~~~~~~~~~~~~~~~~~~~~~~~~~~~~~~~~#

library(Biostrings); packageVersion("Biostrings") # fast manipulation of large sequences
# used with sequences like 16S in fastq format
library(devtools) # contain many essential packages
library(dplyr) # to work with data.frame objects
library("ggfortify")
library(ggplot2); packageVersion("ggplot2") # most used package to realize plots, more simple than phyloseq to use
library(gplots)
library(grid) # can manipulate the graphical elements done with ggplot2 
library(gridExtra) # improve grid package possibility and able to use multiple grid-based plots on one page
library(Maaslin2)
library(phyloseq); packageVersion("phyloseq") # phyloseq is a packages which lower the computer work with big datas 
                                              # and permit to do fast and clean plots with it. 
                                              # Permit to do everything you want to do quickly, but tricky to learn to use
#library(readODS)
library(reshape2) # restructure your data
library(scales) # for large scale data
library(stringr) # manipulate your files name
library(tibble)
library(tidyr)
library(vegan) # ordination, diversity analysis
library(forcats)
library(ggfortify)
library(ggalt) 
library(reshape2)
library(factoextra)
source("help_code_maaslinplus.R")
```

#~~~~~~~~~~~~~~~~~~~~~~~~~~~~#
#  Load saved metadata file  #
#~~~~~~~~~~~~~~~~~~~~~~~~~~~~#
#set you own working directory:
setwd("/Users/ayse/Documents/_EPIDEMIOLOGY/_UNIVERISTY_OF_SURREY/PROJECTS/16S_pancreatic cancer_SOUK007403/august_24")
meta <- read.csv("metadata.csv", sep = ",")

rownames(meta) <- c("S2ERCPB060", "S3ERCPB082", "S4ERCPB104", "S8ERCPB177", "S12ERCPB198", "S13ERCPB207", "S14ERCPB210","S15ERCPB213", "S17PTCB221", "S18PTC222", "S20ERCPB226", "S21ERCPB227", "S29ERCPB008", "S30ERCPB028", "S31B028HON", "S34ERCPB043", "S35B043HON", "S37ERCPB133", "S38B147", "S40ERCPB152", "S41ERCPB016", "S42ERCPB026", "S43ERCPB053", "S44B053HON", "S45ERCPB089", "S46ERCPB095", "S47ERCPB118", "S48ERCPB086", "S51ERCPB127")
```

```{r}
# Create a path to your sample raw files
path <- "/Users/ayse/Documents/_EPIDEMIOLOGY/_UNIVERISTY_OF_SURREY/PROJECTS/16S_pancreatic cancer_SOUK007403/fastq/fastq-raw/selected"

# Look the list of your sequences in the path folder
list.files(path) 
```

# The first part of this code will be to control the quality of the samples and to convert the Raw data files 
# into an R object that we will need for the analysis.
# For that we use the "Dada2" R package.

```{r}

#~~~~~~~~~~~~~~~~~~~~~~~~~~~~~~#
#  Manipulate the files names  #
#         with stringr         #
#~~~~~~~~~~~~~~~~~~~~~~~~~~~~~~#

# Forward and reverse fastq filenames have format: SAMPLENAME_R1.fastq.bz2 and SAMPLENAME_R2.fastq.bz2
# The goal is to obtain two objects : fnFs for R1 and fnRs for R2 (they represent the sequences and their reverse)
fnFs <- sort(list.files(path, pattern="_R1.fastq", full.names = TRUE))
fnRs <- sort(list.files(path, pattern="_R2.fastq", full.names = TRUE))

# Here you will need to adapt the code to your sample's names
# The result will be an object named sample.names where your sequences are names like 2101 (for sample nÂ°2101)
samplesfnFs <- gsub(".fastq.gz", "", fnFs)
samplesfnRs <- gsub(".fastq.gz", "", fnRs)
# So now you can look at the "sample.names" object in your environment and see your sample name more clearly !
```

```{r}

#~~~~~~~~~~~~~~~~~~~~~~~~~~~~~~~~~~~~~~~#
#  Plot the quality profile of samples  #
#       in the Forward direction        #
#~~~~~~~~~~~~~~~~~~~~~~~~~~~~~~~~~~~~~~~#

# Check the read quality profiles, first with fnFs quality :
plotQualityProfile(fnFs[1:2])
plotQualityProfile(fnFs[3:4])
plotQualityProfile(fnFs[5:6])
plotQualityProfile(fnFs[7:8])
plotQualityProfile(fnFs[9:10])
plotQualityProfile(fnFs[11:12])
plotQualityProfile(fnFs[13:14])
plotQualityProfile(fnFs[15:16])
plotQualityProfile(fnFs[17:18])
plotQualityProfile(fnFs[19:20])
plotQualityProfile(fnFs[21:22])
plotQualityProfile(fnFs[23:24])
plotQualityProfile(fnFs[25:26])
plotQualityProfile(fnFs[27:28])
plotQualityProfile(fnFs[28:29])
```
```{r}

#~~~~~~~~~~~~~~~~~~~~~~~~~~~~~~~~~~~~~~~#
#  Plot the quality profile of samples  #
#       in the Reverse direction        #
#~~~~~~~~~~~~~~~~~~~~~~~~~~~~~~~~~~~~~~~#

# Do the same with the reverse sequences : the fnRs object (fnFs quality is usually better than fnRs)
plotQualityProfile(fnRs[1:2])
plotQualityProfile(fnRs[3:4])
plotQualityProfile(fnRs[5:6])
plotQualityProfile(fnRs[7:8])
plotQualityProfile(fnRs[9:10])
plotQualityProfile(fnRs[11:12])
plotQualityProfile(fnRs[13:14])
plotQualityProfile(fnRs[15:16])
plotQualityProfile(fnRs[17:18])
plotQualityProfile(fnRs[19:20])
plotQualityProfile(fnRs[21:22])
plotQualityProfile(fnRs[23:24])
plotQualityProfile(fnRs[25:26])
plotQualityProfile(fnRs[27:28])
plotQualityProfile(fnRs[28:29])
```

```{r}
#~~~~~~~~~~~~~~~~~~~#
#  Filter and trim  #
#~~~~~~~~~~~~~~~~~~~#

# We assign new names to obtain new objects for the filtration
#filtFs <- file.path(path, "filtered", paste0(samplesfnFs, "_F_filt.fastq.gz"))
#filtRs <- file.path(path, "filtered", paste0(samplesfnRs, "_R_filt.fastq.gz"))
filtFs <- file.path(paste0(samplesfnFs, "_F_filt.fastq.gz"))
filtRs <- file.path(paste0(samplesfnRs, "_R_filt.fastq.gz"))

names(filtFs) <- samplesfnFs
names(filtRs) <- samplesfnRs


# Here you choose the trunc lenght (regarding the quality profiles of your sampels)
out <- filterAndTrim(fnFs, filtFs, fnRs, filtRs,
              maxN=0, maxEE=c(2,2), truncQ=2, rm.phix=FALSE,
              compress=TRUE, multithread=FALSE) 

print(out)

#trimmed files are saved under the same path as input files!
```
reads.in reads.out
12ERCPB198_R1.fastq.gz    31919     12364
13ERCPB207_R1.fastq.gz    53851     25842
14ERCPB210_R1.fastq.gz    17987      6268
15ERCPB213_R1.fastq.gz    13543      6080
17PTCB221_R1.fastq.gz     11058      4094
18PTC222_R1.fastq.gz       3871      1413
20ERCPB226_R1.fastq.gz   127712     32423
21ERCPB227_R1.fastq.gz    39779     17270
29ERCPB008_R1.fastq.gz     5082      2528
2ERCPB060_R1.fastq.gz     21870     10520
30ERCPB028_R1.fastq.gz     7469      2451
31B028HON_R1.fastq.gz     14134      4638
34ERCPB043_R1.fastq.gz   195916     71176
35B043HON_R1.fastq.gz    303253    138535
37ERCPB133_R1.fastq.gz   358236    163191
38B147_R1.fastq.gz        10299      3174
3ERCPB082_R1.fastq.gz     45552     22247
40ERCPB152_R1.fastq.gz    20155     10471
41ERCPB016_R1.fastq.gz    28261     13501
42ERCPB026_R1.fastq.gz   202104     88921
43ERCPB053_R1.fastq.gz   335921    151801
44B053HON_R1.fastq.gz    208529     55134
45ERCPB089_R1.fastq.gz     4486      1391
46ERCPB095_R1.fastq.gz   218211     93708
47ERCPB118_R1.fastq.gz   258191    109630
48ERCPB086_R1.fastq.gz    15578      6719
4ERCPB104_R1.fastq.gz     23110     11587
51ERCPB127_R1.fastq.gz    11848      4717
8ERCPB177_R1.fastq.gz     27533      8011

```{r}

#~~~~~~~~~~~~~~~#
#  Error rates  # 
#~~~~~~~~~~~~~~~#

# We will estimate the error rates for every transtition of nucleotides
errF <- learnErrors(filtFs, multithread=FALSE)
#125095700 total bases in 498793 reads from 15 samples will be used for learning the error rates.
errR <- learnErrors(filtRs, multithread=FALSE)
#124975172 total bases in 498793 reads from 15 samples will be used for learning the error rates.
```


```{r}
plotErrors(errF, nominalQ=TRUE)

# The black line is the error rates estimation by the algorithm and the red line is the estimation with your quality score. the two line need to be fit a little to be reasonable.
```


```{r}
plotErrors(errR, nominalQ=TRUE)
```

```{r}
dadaFs <- dada(filtFs, err=errF, multithread=FALSE)
saveRDS(dadaFs, "dadaFs.rds")

dadaRs <- dada(filtRs, err=errR, multithread=FALSE)
saveRDS(dadaRs, "dadaRs.rds")
```

```{r}
# inspect
dadaFs[[1]]
```

```{r}
# Merge paired reads
mergers <- mergePairs(dadaFs, filtFs, dadaRs, filtRs, verbose=TRUE)
# Inspect the merger data.frame from the first sample
head(mergers[[1]])
saveRDS(mergers, "mergers.rds")
```

```{r}
# Construct a sequence table
seqtab <- makeSequenceTable(mergers)
dim(seqtab)
#[1]   29 4068
# Inspect the distribution of sequence lengths
table(nchar(getSequences(seqtab)))
```

```{r}

#~~~~~~~~~~~~~~~~~~~#
#  Remove chimeras  #
#~~~~~~~~~~~~~~~~~~~#

seqtab.nochim <- removeBimeraDenovo(seqtab, method="consensus", multithread=TRUE, verbose=TRUE)
#Identified 3301 bimeras out of 4068 input sequences.

rownames(seqtab.nochim) <- c("S12ERCPB198", "S13ERCPB207", "S14ERCPB210","S15ERCPB213", "S17PTCB221", "S18PTC222", "S20ERCPB226", "S21ERCPB227", "S29ERCPB008", "S2ERCPB060", "S30ERCPB028", "S31B028HON", "S34ERCPB043", "S35B043HON",  "S37ERCPB133", "S38B147", "S3ERCPB082", "S40ERCPB152", "S41ERCPB016", "S42ERCPB026", "S43ERCPB053", "S44B053HON", "S45ERCPB089", "S46ERCPB095", "S47ERCPB118", "S48ERCPB086", "S4ERCPB104", "S51ERCPB127", "S8ERCPB177")

dim(seqtab.nochim)
#[1]  29 767
sum(seqtab.nochim)/sum(seqtab)
#[1] 0.53136549095292

save(seqtab, seqtab.nochim, file="seqtab.Rdata")

```

```{r}

#~~~~~~~~~~~~~~~~~~~~~~~~~~~~~~~~~~~~#
#  Track reads through the pipeline  #
#~~~~~~~~~~~~~~~~~~~~~~~~~~~~~~~~~~~~#

getN <- function(x) sum(getUniques(x))
track2 <- cbind(out, rowSums(seqtab.nochim))
colnames(track2) <- c("input", "filtered_out",  "nonchim")
head(track2)

```
 input filtered_out nonchim
12ERCPB198_R1.fastq.gz 31919        12364    7397
13ERCPB207_R1.fastq.gz 53851        25842    9892
14ERCPB210_R1.fastq.gz 17987         6268    3347
15ERCPB213_R1.fastq.gz 13543         6080    3093
17PTCB221_R1.fastq.gz  11058         4094    2598
18PTC222_R1.fastq.gz    3871         1413    1132
```{r}

#~~~~~~~~~~~~~~~~~~~#
#  Assign taxonomy  #
#~~~~~~~~~~~~~~~~~~~#

# Assign GTDB's taxonomy
taxa_gtdb <- assignTaxonomy(seqtab.nochim, "GTDB_bac120_arc122_ssu_r202_fullTaxo.fa.gz", multithread=FALSE)
saveRDS(taxa_gtdb, "GTDB_taxa.rds")
```

```{r}
#~~~~~~~~~~~~~~~~~~~~~~~~~~~#
#  Replace NA by "Others"   #
#~~~~~~~~~~~~~~~~~~~~~~~~~~~#

taxa_gtdb <- replace(taxa_gtdb, is.na(taxa_gtdb), "Others")
```

```{r}

#~~~~~~~~~~~~~~~~~~~~~~~~~~~~#
#  Create a phyloseq object  #
#~~~~~~~~~~~~~~~~~~~~~~~~~~~~#

ps_1 <- phyloseq(otu_table(seqtab.nochim, taxa_are_rows=FALSE), sample_data(meta), tax_table(taxa_gtdb))
ps_2<-filter_taxa(ps, function(x){sum(x>0)>0}, TRUE)
ps_2
save(ps_2, file="source_phyloseq_object.Rdata")
```
phyloseq-class experiment-level object
otu_table()   OTU Table:         [ 767 taxa and 29 samples ]
sample_data() Sample Data:       [ 29 samples by 15 sample variables ]
tax_table()   Taxonomy Table:    [ 767 taxa by 7 taxonomic ranks ]

```{r}
#extract genus level taxonomy:
ps_genera <- tax_glom(ps_2, taxrank="Genus",NArm=FALSE)
tax_table(ps_genera)
ps_genera
```
phyloseq-class experiment-level object
otu_table()   OTU Table:         [ 135 taxa and 29 samples ]
sample_data() Sample Data:       [ 29 samples by 7 sample variables ]
tax_table()   Taxonomy Table:    [ 135 taxa by 7 taxonomic ranks ]
```{r}
save(ps_genera, file="genus_level_phyloseq_object.Rdata")
#get the relative abundance files, for all and taxa that are >= 10%
RA_ps_genera<-transform_sample_counts(ps_genera, function(OTU) OTU/sum(OTU))
RA_ps_genera
```
phyloseq-class experiment-level object
phyloseq-class experiment-level object
otu_table()   OTU Table:         [ 131 taxa and 29 samples ]
sample_data() Sample Data:       [ 29 samples by 7 sample variables ]
tax_table()   Taxonomy Table:    [ 131 taxa by 7 taxonomic ranks ]
```{r}
RA_ps_genera<-transform_sample_counts(ps_genera, function(OTU) OTU/sum(OTU))

#filter out taxa that are observed in less than 10% of the samples:
RA_ps_genera_filt<-transform_sample_counts(filter_taxa(ps_genera, 
                                function(x){sum(x>0)>(0.1*nsamples(ps_genera))}, TRUE),
                    function(OTU) OTU/sum(OTU))
RA_ps_genera_filt
```
phyloseq-class experiment-level object
otu_table()   OTU Table:         [ 37 taxa and 29 samples ]
sample_data() Sample Data:       [ 29 samples by 7 sample variables ]
tax_table()   Taxonomy Table:    [ 37 taxa by 7 taxonomic ranks ]
```{r}
#get the clr-transformed abundance files, for all 
abun.clr <- transform_sample_counts(filter_taxa(subset_samples(ps_genera), function(x){sum(x>0)>0}, TRUE),
                                      function(x){log(x+1)-mean(log(x+1))})
#and taxa that are >= 10%
abun.clr.filtered.01 <- transform_sample_counts(
                    filter_taxa(ps_genera, 
                                function(x){sum(x>0)>(0.1*nsamples(ps_genera))}, TRUE),
                    function(x){log(x+1)-mean(log(x+1))})

#WRITE.TABLES for CHECKS:

a<-otu_table(ps_genera)
b<-data.frame(a)
c<-tax_table(ps_genera)
d<-data.frame(c)
d$taxa<-paste(d$Kingdom, d$Phylum, d$Order, d$Family, d$Genus, sep="_")
colnames(b)<-d$taxa
write.table(b, file="abundance_counts_for_check.txt", quote=F)
rm(a,b,c,d)

a<-otu_table(RA_ps_genera)
b<-data.frame(a)
c<-tax_table(RA_ps_genera)
d<-data.frame(c)
d$taxa<-paste(d$Kingdom, d$Phylum, d$Order, d$Family, d$Genus, sep="_")
colnames(b)<-d$taxa
write.table(b, file="RA_abundance_counts_for_check.txt", quote=F)
rm(a,b,c,d)

a<-otu_table(RA_ps_genera_filt)
b<-data.frame(a)
c<-tax_table(RA_ps_genera_filt)
d<-data.frame(c)
d$taxa<-paste(d$Kingdom, d$Phylum, d$Order, d$Family, d$Genus, sep="_")
colnames(b)<-d$taxa
write.table(b, file="filtered_relative abundance_counts_for_check.txt", quote=F)
rm(a,b,c,d)

#replace the sequences with taxa names (after tax_glom!):
c<-tax_table(RA_ps_genera)
d<-data.frame(c)
d$taxa<-paste(d$Kingdom, d$Phylum, d$Order, d$Family, d$Genus, sep="_")
#assign new names to gteh duplicated taxa (others):
d$taxa[3]<-"Bacteria_Proteobacteria_Others_Others_Others1"  
taxa_names(RA_ps_genera) <- d$taxa


#check maaslin for the RA object:
source("help_code_maaslinplus.R")
lm.s <- MaAsLin2.plus(ps=phyloseq(otu_table(RA_ps_genera), sample_data(RA_ps_genera),tax_table(RA_ps_genera) ), output='maaslin2_pdac_benign_gtdb_24_08',metadata=c('pdac','nonchim'), fixed_effects=c('pdac','nonchim'), normalization='NONE', transform='LOG')
write.table(lm.s$result.summary, file="pdac_beningn_vs_genus_24_08.txt", quote = F)
#MAASLIN2 PERFORMED BY DEFAULT PARAMETERS

```

```{r}

#~~~~~~~~~~~~~~~~~~~~~~~~~~~~~~~~~~~~#
#  Alpha Diversity Index Statistics  #
#~~~~~~~~~~~~~~~~~~~~~~~~~~~~~~~~~~~~#

# Calculate alpha diversity using the Shannon index USING RA_ps_genera
alpha_diversity1 <- estimate_richness(RA_ps_genera, measures = "Shannon")
alpha_diversity2 <- estimate_richness(RA_ps_genera, measures = "Simpson")

# Extract the alpha diversity values and group information
diversity_values_Shannon <- alpha_diversity1$Shannon
diversity_values_Simpson <- alpha_diversity2$Simpson
sample_metadata <- as.data.frame(sample_data(RA_ps_genera))
groups <- sample_metadata$pdac
nonchim<-sample_metadata$nonchim

# Perform  linear regression

shannon_lm<-lm(diversity_values_Shannon~groups+nonchim)
summary(shannon_lm)
```
Call:
lm(formula = diversity_values_Shannon ~ groups + nonchim)

Residuals:
           Min             1Q         Median             3Q            Max 
-1.60628767729 -0.45984613517  0.05991286161  0.40423741692  0.92281869361 

Coefficients:
                    Estimate       Std. Error t value   Pr(>|t|)    
(Intercept) 1.4770635139e+00 2.0416784410e-01 7.23456 1.1051e-07 ***
groups      1.4436136081e-01 2.4939462535e-01 0.57885    0.56767    
nonchim     1.0819042031e-05 5.4588103382e-06 1.98194    0.05815 .  
simpson_lm<-lm(diversity_values_Simpson~groups+nonchim)
Call:
lm(formula = diversity_values_Simpson ~ groups + nonchim)

Residuals:
      Min        1Q    Median        3Q       Max 
-0.083876 -0.010055  0.001633  0.026371  0.040467 

Coefficients:
             Estimate Std. Error t value Pr(>|t|)    
(Intercept) 9.263e-01  1.094e-02  84.679  < 2e-16 ***
groups      1.485e-02  1.347e-02   1.103  0.28011    
nonchim     5.028e-07  1.624e-07   3.096  0.00466 ** 
---
```{r}
simpson_lm<-lm(diversity_values_Simpson~groups+nonchim)
summary(simpson_lm)
```
lm(formula = diversity_values_Simpson ~ groups + nonchim)

Residuals:
            Min              1Q          Median              3Q             Max 
-0.646327313390 -0.104103800380  0.060379092027  0.109646355417  0.222902638502 

Coefficients:
                     Estimate        Std. Error  t value  Pr(>|t|)    
(Intercept)  6.7886409632e-01  6.6384839754e-02 10.22619 1.328e-10 ***
groups      -2.2886524879e-02  8.1090253521e-02 -0.28224   0.78000    
nonchim      2.9080471472e-06  1.7749232311e-06  1.63841   0.11338    
```

```{r}

#~~~~~~~~~~~~~~~~~~~~~~~~~~~~#
#  Plot the alpha diversity  #
#~~~~~~~~~~~~~~~~~~~~~~~~~~~~#
theme_set(theme_bw())

# Plot the Shannon's index
t_shannon <- plot_richness(RA_ps_genera, x = "case_detail", measures = c("Shannon"))
shannon_plot <- t_shannon + 
  geom_boxplot(aes(fill = case_detail), color = "black") +
  geom_point(shape = 21, size = 1, fill = "black", color = "black", stroke = 0.5) +
  scale_x_discrete(labels = c("benign" = "Benign", "pdac" = "PDAC")) +
  labs(x = "", y = "", fill = "Sample") +  
  theme(legend.position = "none", 
        axis.text.x = element_text(angle = 45, hjust = 1, vjust = 1, size = 12)) +
  theme_bw() +
  theme(panel.background = element_rect(fill = NA))

# Plot the Simpson's index
t_simpson <- plot_richness(RA_ps_genera, x = "case_detail", measures = c("Simpson"))
simpson_plot <- t_simpson + 
  geom_boxplot(aes(fill = case_detail), color = "black") +
  geom_point(shape = 21, size = 1, fill = "black", color = "black", stroke = 0.5) +
  scale_x_discrete(labels = c("benign" = "Benign", "pdac" = "PDAC")) +
  labs(x = "", y = "", fill = "Sample") + 
  theme(legend.position = "none", 
        axis.text.x = element_text(angle = 45, hjust = 1, vjust = 1, size = 12)) +
  theme_bw() +
  theme(panel.background = element_rect(fill = NA))

# Combine the plots
grid.arrange(shannon_plot, simpson_plot, ncol = 2)

```


```{r}

#~~~~~~~~~~~~~~~~~~~~~~~~~~~~~~~~~~~~~~~~~~~~~~~~~~~~~~~~~#
#  Generating a color palette with taxa present with prevalance >=1%   #
#              
#~~~~~~~~~~~~~~~~~~~~~~~~~~~~~~~~~~~~~~~~~~~~~~~~~~~~~~~~~#


GenusColors <- c(
  "[Polyangium] brachysporum group" = "orange",
  "Abiotrophia" = "limegreen",
  "AC-51" = "olivedrab1",
  "Prevotella" = "slateblue4",
  "Alloprevotella" = "slateblue3",
  "Prevotella_7" = "slateblue2",
  "Prevotellamassilia" = "slateblue",
  "Acinetobacter" = "powderblue",
  "Actinobacillus" = "darkred",
  "Actinomyces" = "forestgreen",
  "Aeromonas" = "goldenrod2",
  "Aggregatibacter" = "peru",
  "Aminivibrio" = "plum",
  "Anaeroglobus" = "firebrick1",
  "Aquabacterium" = "darkkhaki",
  "Arthrobacter_D" = "greenyellow",
  "Aureimonas_A" = "darkgreen",
  "Bacteroides" = "gray52", 
  "Bifidobacterium"="royalblue2", 
  "Bilophila" = "salmon",
  "Bradyrhizobium" = "darkseagreen", 
  "Campylobacter" = "violetred1", 
  "Campylobacter_A" = "violetred",  
  "Capnocytophaga" = "#ffffb3", 
  "Centipeda" = "#fb8072", 
  "Chryseobacterium" = "steelblue1", 
  "Citrobacter_A" = "olivedrab3", 
  "Conservatibacter" = "paleturquoise", 
  "Clostridium_P" = "purple", 
  "Clostridium sensu stricto 1" = "purple4",  
  "Corynebacterium" = "mediumspringgreen", 
  "Cutibacterium" = "limegreen", 
  "Dermacoccus" = "mediumvioletred",
  "Dialister" = "honeydew4",
  "Dolosigranulum" = "cyan", 
  "Eikenella" = "midnightblue", 
  "Enhydrobacter" = "coral3", 
  "Enterobacter" = "cornflowerblue", 
  "Escherichia" = "orchid", 
  "Escherichia-Shigella" = "orchid4", 
  "Enterococcus" = "cornsilk",
  "Fusobacterium" = "magenta", 
  "F0040" = "mediumseagreen",
  "Fretibacterium" = "lightslateblue", 
  "Gemella"="lightpink",
  "Granulicatella"="navy", 
  "Haemophilus" = "tomato", 
  "Haemophilus_A" = "tomato2", 
  "Haemophilus_D" = "tomato4", 
  "Helicobacter" = "moccasin", 
  "Klebsiella"="peru", 
  "Kocuria" = "darkgrey",
  "Lacticaseibacillus"="yellowgreen", 
  "Lactobacillus"="deeppink", 
  "Lawsonella"="sienna1", 
  "Lentimicrobium"="lightsteelblue4",
  "Leptotrichia"="orchid3", 
  "Leptotrichia_A"="orchid2", 
  "Limosilactobacillus"="darksalmon", 
  "Luteitalea"="gray50",
  "Megasphaera"="orange3", 
  "Mitsuokella"="gray20", 
  "Moraxella" = "brown", 
  "Moraxella_A"= "brown1",
  "Neisseria"="lightsteelblue4",
  "Paucibacter_A"="forestgreen",
  "Pauljensenia"="mediumspringgreen",
  "Pluralibacter"="darkorchid1",
  "Polyangium_A"="burlywood1",
  "Porphyromonas"="cyan3",
  "Pseudomonas"="darkolivegreen", 
  "Pseudomonas_E"="darkolivegreen4", 
  "Rastonia"="gold", 
  "Rhodococcus" = "red", 
  "Rothia"="deeppink3",
  "RUG350"="darkturquoise",
  "Schaedlerella"="darkorange4",
  "Schlegelella"="chartreuse3",
  "Selenomonas"="brown",
  "Staphylococcus"="blanchedalmond",
  "Terminacus"="aquamarine",
  "Streptococcus"="mediumvioletred",
  "Veillonella"="saddlebrown",
  "Yimella"="plum",
  "Others"="turquoise1")
```

```{r}
# Subset the metadata based on case_detail
benign_samples <- meta[meta$case_detail == "benign", ]
pdac_samples <- meta[meta$case_detail == "pdac", ]

# Get the sample names for each group
benign_sample_names <- rownames(benign_samples)
pdac_sample_names <- rownames(pdac_samples)

# Subset the Phyloseq object based on the sample names
car1 <-RA_ps_genera_filt
car_benign <- prune_samples(benign_sample_names, car1)
car_pdac <- prune_samples(pdac_sample_names, car1)
```

```{r}
# Change the name of the samples
name_mapping <- c(
  "S12ERCPB198" = "PDAC5",
  "S13ERCPB207" = "PDAC12",
  "S14ERCPB210" = "PDAC6",
  "S15ERCPB213" = "PDAC7",
  "S17PTCB221" = "PDAC8",
  "S18PTC222" = "PDAC9",
  "S20ERCPB226" = "PDAC10",
  "S21ERCPB227" = "PDAC11",
  "S29ERCPB008" = "BenignCBD1",
  "S2ERCPB060" = "PDAC1",
  "S30ERCPB028" = "BenignCBD2",
  "S31B028HON" = "BenignCBD3",
  "S34ERCPB043" = "BenignCBD4",
  "S35B043HON" = "BenignCBD5",
  "S37ERCPB133" = "BenignCBD6",
  "S38B147" = "BenignCBD7",
  "S3ERCPB082" = "PDAC2",
  "S40ERCPB152" = "BenignCBD8",
  "S41ERCPB016" = "BenignAP1",
  "S42ERCPB026" = "BenignAP2",
  "S43ERCPB053" = "BenignAP3",
  "S44B053HON" = "BenignAP4",
  "S45ERCPB089" = "BenignAP5",
  "S46ERCPB095" = "BenignAP6",
  "S47ERCPB118" = "BenignAP7",
  "S48ERCPB086" = "BenignPSC1",
  "S4ERCPB104" = "PDAC3",
  "S51ERCPB127" = "BenignPSC2",
  "S8ERCPB177" = "PDAC4"
  )


# Rename the sample names in the phyloseq object
sample_names(car1) <- name_mapping
# Verify the new sample names
#sample_names(abun.clr)
sample_names(car1)
```

```{r}
#~~~~~~~~~~~~~~~~~~~~~~~~~~~~~~~~~~~~~#
#  Generate a barplot genera that are 10% prevalant and >0.1 abundant 
#~~~~~~~~~~~~~~~~~~~~~~~~~~~~~~~~~~~~~#


car1plot <- car1 %>%
  psmelt() %>%                                             # Melt to long format
  filter(Abundance > 0.01) %>%                             # Filter out low abundance taxa (under 1%)
  arrange(Genus)  

car1plot$Genus <- fct_reorder(car1plot$Genus, car1plot$Abundance, .desc = TRUE)

barplot=ggplot(car1plot, aes(x = Sample, y = Abundance, fill = Genus))+               # Barplot of abundace at genus level
  theme(axis.text.x = element_text(angle=90, hjust=1, size=10)) +                     #  Change the theme of the axis
  geom_bar(stat = "identity", position = "fill")+                                     
  scale_fill_manual(values = GenusColors)                                             # Apply the colour palette GenusColors

  ggsave(barplot, file = "Bar_GTDB_filtered.png", width = 15, height = 7) 
```


```{r}
#~~~~~~~~~~~#
#  Heatmap and clustering of clr-transformed abundances #
#~~~~~~~~~~~#
#data to plot: abun.clr.filtered.01
a<-otu_table(abun.clr)
b<-data.frame(a)
c<-tax_table(abun.clr)
d<-data.frame(c)
colnames(b)<-d$Genus

rownames(b) <- c("PDAC5", "PDAC12",
                       "PDAC6", "PDAC7", "PDAC8", "PDAC9", "PDAC10", "PDAC11", 
                       "BenignCBD1", "PDAC1", "BenignCBD2", "BenignCBD3", "BenignCBD4", "BenignCBD5", 
                       "BenignCBD6", "BenignCBD7", "PDAC2", "BenignCBD8", "BenignAP1", "BenignAP2", 
                       "BenignAP3", "BenignAP4", "BenignAP5", "BenignAP6", "BenignAP7", 
                       "BenignPSC1", "PDAC3", "BenignPSC2", "PDAC4")
mat_b<-as.matrix(b)
#d4 <- dist(mat_b,method = "canberra", diag = FALSE, upper = FALSE)
#c4 <- hclust(d4, method = "ward.D2", members = NULL)

# Set the column names rotation angle
checkcolor<-bluered(131)
checkcolor2<-c(checkcolor[1:50],checkcolor[81:130] )
col_names_angle <- 90

pdf("PDAC_BENIGN_CLUSTERING.pdf", width = 12, height = 6)
checkcolor<-bluered(100)
heatmap.2(mat_b, scale="none",trace = "none", col = checkcolor2,
          margins = c(12, 20), cexRow = 0.5, cexCol = 0.30)  # Remove ylab parameter
dev.off()


#clustering using the genera selected from Maaslin only:
#get back to the taxonomic names:
a<-otu_table(abun.clr)
b<-data.frame(a)
c<-tax_table(abun.clr)
d<-data.frame(c)
d$taxa<-paste(d$Kingdom, d$Phylum, d$Order, d$Family, d$Genus, sep="_")
colnames(b)<-d$taxa
b_small<-b[, c("Bacteria_Proteobacteria_Enterobacterales_Enterobacteriaceae_Escherichia", "Bacteria_Proteobacteria_Others_Others_Others", "Bacteria_Firmicutes_Lactobacillales_Streptococcaceae_Streptococcus", "Bacteria_Proteobacteria_Enterobacterales_Enterobacteriaceae_Others")]

colnames(b_small)<-c("Enterobacteriaceae_Escherichia", "Proteobacteria_Others_Others_Others", "Streptococcaceae_Streptococcus", "Enterobacteriaceae_Others")
rownames(b_small) <- c("PDAC5", "PDAC12",
                       "PDAC6", "PDAC7", "PDAC8", "PDAC9", "PDAC10", "PDAC11", 
                       "BenignCBD1", "PDAC1", "BenignCBD2", "BenignCBD3", "BenignCBD4", "BenignCBD5", 
                       "BenignCBD6", "BenignCBD7", "PDAC2", "BenignCBD8", "BenignAP1", "BenignAP2", 
                       "BenignAP3", "BenignAP4", "BenignAP5", "BenignAP6", "BenignAP7", 
                       "BenignPSC1", "PDAC3", "BenignPSC2", "PDAC4")

mat_b_small<-as.matrix(b_small)
checkcolor<-bluered(131)
checkcolor2<-c(checkcolor[1:50],checkcolor[81:130] )
col_names_angle <- 90

pdf("PDAC_BENIGN_CLUSTERING_Selected.pdf", width = 12, height = 12)
heatmap.2(mat_b_small, scale="none",trace = "none", col = checkcolor2,
          margins = c(30, 30), cexRow = 1.5, cexCol = 1.5)  # Remove ylab parameter
dev.off()

```

#~~~~~~~~~~~~~#
#  PERMANOVA  #
#~~~~~~~~~~~~~#
To test if case status significantly associates with inter-sample variation in microbiome compositions (beta-diversity), permutational multivariate analysis of variance (PERMANOVA) was performed.

* PERMANOVA was performed using the function `adonis2` from `vegan` adjusting for stool sampling method, and total sequence count per sample (standardized using the `scale` function). All variables were adjusted for one another in a marginal model by setting `by='margin'`.
* To test if significant results of PERMANOVA were due to differences in heterogeneity of dispersions between groups, a permutation-based test of multivariate homogeneity of group dispersions (PERMDISP) was performed using the `betadisper` (setting `type='median'`) and `permutest` functions from `vegan` to perform the test. 
* Aitchison distance (Euclidean distance of clr transformed data) was used as the distance matrix outcome for both PERMANOVA and PERMDISP (calculated using `vegdist` from `vegan` specifying `method='euclidean'`). 
* Significance of permutational tests were determined using 9999 permutations. 
#* PERMANOVA and PERMDISP were performed once with all species and again for species found in >10% of samples.
# PERMANOVA test
```{r}
set.seed(1234)
perma <- adonis2(otu_table(abun.clr) ~ pdac+nonchim, data=data.frame(sample_data(meta)), na=na.omit, method='euclidean', permutations=9999)
perma
```
Permutation test for adonis under reduced model
Terms added sequentially (first to last)
Permutation: free
Number of permutations: 9999

adonis2(formula = otu_table(abun.clr) ~ pdac + nonchim, data = data.frame(sample_data(abun.clr)), permutations = 9999, method = "euclidean", na.action = na.omit)

      Df      SumOfSqs             R2       F Pr(>F)   
pdac      1  928.78786779 0.099082127828 3.08509 0.0012 **
nonchim   1  617.65575825 0.065890876610 2.05163 0.0200 * 
Residual 26 7827.47564824 0.835026995562                  
Total    28 9373.91927428 1.000000000000      
```{r}
# PERMDISP test
dist <- vegdist(otu_table(abun.clr), method = "euclidean")
bt <- betadisper(dist, group = sample_data(abun.clr)$pdac)
permdisp <- permutest(bt, permutations = 9999)
permdisp
```
Permutation test for homogeneity of multivariate dispersions
Permutation: free
Number of permutations: 9999

Response: Distances
          Df        Sum Sq        Mean Sq       F N.Perm Pr(>F)
Groups     1   0.948650178  0.94865017772 0.03718   9999  0.851
Residuals 27 688.855524604 25.51316757792

```{r}
#with prev >= 10%
set.seed(1234)
perma <- adonis2(otu_table(abun.clr.filtered.01) ~ pdac+nonchim, data=data.frame(sample_data(meta)), na=na.omit, method='euclidean', permutations=9999)
perma
```
adonis2(formula = otu_table(abun.clr.filtered.01) ~ pdac + nonchim, data = data.frame(sample_data(meta)), permutations = 9999, method = "euclidean", na.action = na.omit)
   Df      SumOfSqs             R2       F Pr(>F)    
pdac      1  758.62315789 0.143845427126 4.70776 0.0002 ***
nonchim   1  325.53724022 0.061726356330 2.02018 0.0347 *  
Residual 26 4189.71707614 0.794428216544                   
Total    28 5273.87747425 1.000000000000     
```{r}
dist <- vegdist(otu_table(abun.clr.filtered.01), method = "euclidean")
bt <- betadisper(dist, group = sample_data(abun.clr.filtered.01)$pdac)
permdisp <- permutest(bt, permutations = 9999)
permdisp
```
Permutation test for homogeneity of multivariate dispersions
Permutation: free
Number of permutations: 9999

Response: Distances
          Df        Sum Sq       Mean Sq       F N.Perm Pr(>F)
Groups     1  36.173935544 36.1739355442 2.72093   9999 0.1103
Residuals 27 358.957031293 13.2947048627                       
---
```


```{r}

#~~~~~~~~~~~~~~~~~~~~~~~~~~#
#  Create a color palette  #
#     for a PCA plot       #
#~~~~~~~~~~~~~~~~~~~~~~~~~~#

case_detail <- sample_data(abun.clr)$case_detail

# Create a data frame with the "case_detail" column
data_df <- data.frame(case_detail)

# Define the color palette using case_when()
color_palette <- data_df %>%
  mutate(color = case_when(
    case_detail == "benign" ~ "#f8766d",
    case_detail == "pdac" ~ "#00BFC4",
    TRUE ~ "#FFFFFF" 
  )) %>%
  pull(color)
```

```{r}

#~~~~~~~~~~~~#
#  PCA plot  #
#~~~~~~~~~~~~#

# Extract clr matrix and sample metadata from phyloseq object
count_matrix <- as.matrix(otu_table(abun.clr))
sample_metadata <- as.data.frame(sample_data(abun.clr))

# Create separate vectors for "benign" and "pdac" samples
benign_samples <- sample_metadata$case_detail == "benign"
pdac_samples <- sample_metadata$case_detail == "pdac"

# Assign colors to each group
color_palette <- c("#f8766d", "#00BFC4")

# Perform PCA using the count matrix
pca_result <- prcomp(count_matrix)

# Create PCA plot using fviz_pca
pca_plot <- fviz_pca_ind(pca_result, 
                         geom.ind = "point", 
                         habillage = sample_metadata$case_detail,
                         addEllipses = TRUE,
                         palette = color_palette,
                         ggtheme = theme_bw())# +
            #labs(title = "PCA plot of Benign vs PDAC samples"#,
               #  x = "PCA1",
              #   y = "PCA2")

# Save the plot
ggsave("Component_vs_samples.png", pca_plot, width = 8, height = 6, dpi = 300)

```
