# Supplementary material for: Bile Microbiome Signatures Associated with Pancreatic Ductal Adenocarcinoma Compared to Benign Disease: A UK Pilot Study
Source: Int J Mol Sci. 2023 Nov 28;24(23):16888. doi: 10.3390/ijms242316888 (PMC10706407; doi:10.3390/ijms242316888)
Supplement: Supplementary file 1 [file ijms-24-16888-s001.zip › Table S4 - Abundance Counts.xlsx]

## Sheet: Table S4-Abundance Counts
	Bacteria_Proteobacteria_Enterobacterales_Enterobacteriaceae_Escherichia	Bacteria_Proteobacteria_Enterobacterales_Enterobacteriaceae_Others	Bacteria_Proteobacteria_Others_Others_Others	Bacteria_Others_Others_Others_Others	Bacteria_Firmicutes_C_Veillonellales_Veillonellaceae_Veillonella	Bacteria_Proteobacteria_Enterobacterales_Aeromonadaceae_Aeromonas	Bacteria_Bacteroidota_Bacteroidales_Bacteroidaceae_Bacteroides	Bacteria_Firmicutes_Lactobacillales_Enterococcaceae_Others	Bacteria_Proteobacteria_Enterobacterales_Pasteurellaceae_Haemophilus_D	Bacteria_Firmicutes_C_Veillonellales_Megasphaeraceae_Anaeroglobus	Bacteria_Proteobacteria_Enterobacterales_Enterobacteriaceae_Enterobacter	Bacteria_Proteobacteria_Enterobacterales_Pasteurellaceae_Others	Bacteria_Bacteroidota_Bacteroidales_Bacteroidaceae_Prevotella	Bacteria_Proteobacteria_Others_Others_Others	Bacteria_Proteobacteria_Pseudomonadales_Pseudomonadaceae_Pseudomonas_E	Bacteria_Bacteroidota_Bacteroidales_Bacteroidaceae_Others	Bacteria_Proteobacteria_Enterobacterales_Pasteurellaceae_Haemophilus	Bacteria_Firmicutes_C_Veillonellales_Dialisteraceae_Dialister	Bacteria_Proteobacteria_Rhizobiales_Xanthobacteraceae_Others	Bacteria_Firmicutes_Lactobacillales_Aerococcaceae_Granulicatella	Bacteria_Fusobacteriota_Fusobacteriales_Fusobacteriaceae_Fusobacterium	Bacteria_Fusobacteriota_Fusobacteriales_Leptotrichiaceae_Leptotrichia	Bacteria_Firmicutes_A_Clostridiales_Clostridiaceae_Clostridium_P	Bacteria_Actinobacteriota_Actinomycetales_Microbacteriaceae_Frigoribacterium	Others_Others_Others_Others_Others	Bacteria_Firmicutes_Staphylococcales_Staphylococcaceae_Staphylococcus	Bacteria_Proteobacteria_Rhizobiales_Rhizobiaceae_Aureimonas_A	Bacteria_Desulfobacterota_Desulfovibrionales_Desulfovibrionaceae_Bilophila	Bacteria_Firmicutes_Lactobacillales_Streptococcaceae_Streptococcus	Bacteria_Actinobacteriota_Actinomycetales_Micrococcaceae_Rothia	Bacteria_Proteobacteria_Enterobacterales_Enterobacteriaceae_Citrobacter_A	Bacteria_Proteobacteria_Burkholderiales_Neisseriaceae_Eikenella	Bacteria_Proteobacteria_Enterobacterales_Enterobacteriaceae_Morganella	Bacteria_Firmicutes_C_Selenomonadales_Selenomonadaceae_Others	Bacteria_Actinobacteriota_Actinomycetales_Cellulomonadaceae_Cellulomonas	Bacteria_Bacteroidota_Sphingobacteriales_Sphingobacteriaceae_Mucilaginibacter	Bacteria_Actinobacteriota_Actinomycetales_Micrococcaceae_Others	Bacteria_Firmicutes_Paenibacillales_Paenibacillaceae_Cohnella	Bacteria_Proteobacteria_Pseudomonadales_Moraxellaceae_Acinetobacter	Bacteria_Actinobacteriota_Mycobacteriales_Mycobacteriaceae_Corynebacterium	Bacteria_Actinobacteriota_Actinomycetales_Actinomycetaceae_Pauljensenia	Bacteria_Acidobacteriota_Vicinamibacterales_2-12-FULL-66-21_QHWT01	Bacteria_Firmicutes_C_Selenomonadales_Selenomonadaceae_Selenomonas	Bacteria_Firmicutes_C_Selenomonadales_Selenomonadaceae_Centipeda	Bacteria_Actinobacteriota_Actinomycetales_Actinomycetaceae_Gleimia	Bacteria_Acidobacteriota_Vicinamibacterales_Others_Others	Bacteria_Actinobacteriota_Mycobacteriales_Mycobacteriaceae_Rhodococcus	Bacteria_Proteobacteria_Rhizobiales_Rhizobiaceae_Allorhizobium	Bacteria_Chloroflexota_CSP1-4_CSP1-4_CAIXZV01
S12ERCPB198	0	0	0	318	105	0	0	0	161	0	0	136	221	0	154	0	0	0	0	0	0	0	0	0	0	267	3392	0	613	0	0	0	0	0	0	0	0	0	0	365	0	0	0	0	0	0	0	0	0
S13ERCPB207	0	0	0	65	837	0	0	0	2493	485	0	672	1114	156	0	0	0	0	0	0	220	0	0	0	0	0	0	0	513	121	0	0	0	0	0	0	0	0	0	0	0	0	0	0	0	0	0	0	0
S14ERCPB210	0	0	0	78	0	0	0	0	0	0	0	0	264	0	0	0	0	0	0	0	0	0	0	0	0	697	0	0	538	1479	0	0	0	0	0	0	0	0	0	0	0	0	0	0	0	0	0	0	0
S15ERCPB213	0	0	0	292	742	0	0	0	589	0	0	442	0	111	195	0	0	0	0	0	0	0	0	0	64	0	0	0	0	0	0	0	0	0	0	0	0	0	224	0	0	0	0	0	0	0	0	0	0
S17PTCB221	0	0	0	595	0	0	0	0	0	0	0	0	879	0	49	0	0	0	0	0	14	25	0	0	0	0	676	0	86	51	0	0	0	0	0	0	0	0	0	86	0	0	0	0	0	0	0	0	0
S18PTC222	0	0	0	0	0	0	0	0	0	0	0	0	124	0	20	0	0	0	0	0	0	0	0	0	0	0	744	0	0	236	0	0	0	0	0	0	0	0	0	0	0	0	0	0	0	0	0	0	0
S20ERCPB226	0	14137	0	271	324	0	0	1832	0	0	2337	0	0	0	0	0	0	0	0	0	0	0	0	0	10	0	0	0	460	107	0	0	0	0	0	0	0	0	0	0	0	0	0	0	0	0	0	0	0
S21ERCPB227	103	43	0	2945	742	0	0	0	0	0	0	0	912	0	50	36	190	0	0	199	0	114	0	0	1937	0	0	0	555	0	0	104	0	0	0	0	0	0	0	246	0	0	496	235	0	0	0	0	0
S29ERCPB008	90	217	0	0	0	1177	0	0	0	0	0	0	0	0	0	0	0	0	0	0	97	0	0	0	3	0	0	0	0	0	0	0	0	0	0	0	0	0	0	0	0	0	0	0	0	0	0	0	0
S2ERCPB060	0	0	0	0	0	0	0	5176	0	0	0	0	0	0	59	0	0	0	0	0	0	0	0	0	7	0	0	0	0	0	0	0	0	0	0	0	0	0	0	0	0	0	0	0	0	0	0	0	0
S30ERCPB028	0	0	0	0	0	0	0	0	0	0	0	0	0	0	287	0	0	0	0	0	0	0	0	0	0	0	0	0	0	0	0	0	0	137	0	0	0	0	0	0	0	0	0	0	0	0	0	0	0
S31B028HON	0	0	0	0	0	0	0	0	0	0	0	0	0	0	0	0	0	0	470	0	0	0	0	0	0	0	0	0	0	0	0	0	0	539	0	0	0	0	0	732	54	0	0	0	0	0	0	0	0
S34ERCPB043	5661	4424	3673	4073	6937	0	0	939	820	461	0	645	0	166	0	0	1729	59	0	0	0	728	0	0	0	0	0	0	0	0	0	486	0	0	0	0	0	0	0	0	0	0	0	54	0	0	0	0	0
S35B043HON	10550	8012	6648	8657	11219	0	0	1534	1554	275	0	547	0	184	0	0	2994	77	0	0	0	1706	0	0	649	0	32	0	0	0	0	857	0	0	0	0	0	0	0	0	0	0	0	104	0	0	0	0	0
S37ERCPB133	20217	15832	13041	17326	12819	0	0	0	1155	0	0	411	1127	122	0	0	0	0	0	41	0	0	0	0	1003	0	0	0	95	33	0	0	0	0	0	0	0	0	0	0	0	0	0	0	0	0	0	0	0
S38B147	0	0	0	234	0	0	0	0	0	0	0	0	0	0	0	0	0	0	303	0	0	0	0	0	0	0	0	0	0	0	0	0	0	0	0	0	0	0	0	524	0	0	0	0	0	0	0	0	0
S3ERCPB082	0	0	0	204	0	0	0	0	0	0	0	0	0	0	0	0	0	0	0	0	0	0	0	0	0	0	0	0	0	0	0	0	0	0	653	4654	628	0	0	0	0	0	0	0	0	0	0	315	0
S40ERCPB152	1923	1478	1068	1399	0	0	0	692	690	0	0	78	0	0	471	0	0	0	0	0	0	0	0	0	0	0	0	0	0	0	0	0	0	0	0	0	0	0	0	0	0	0	0	0	0	0	0	0	0
S41ERCPB016	1789	2055	978	1349	116	0	0	0	112	0	0	0	314	0	0	0	0	0	0	0	0	0	0	0	0	0	0	0	32	0	0	0	0	0	0	0	0	0	0	0	62	0	0	115	0	0	0	0	0
S42ERCPB026	3975	4939	2411	6557	5727	274	0	3124	1504	0	0	494	621	89	0	0	0	2561	0	50	0	0	0	0	52	0	0	1364	613	0	0	107	0	0	0	0	0	0	0	0	46	0	0	1226	0	0	0	0	0
S43ERCPB053	12187	9946	7690	9063	697	0	4579	277	0	3470	0	0	1381	0	0	546	0	153	0	905	2547	72	2005	0	0	0	0	0	905	0	0	0	277	350	0	0	0	0	0	0	84	0	0	85	294	0	0	0	0
S44B053HON	7986	6350	5435	5950	168	0	1943	0	0	501	0	0	592	0	44	269	0	0	0	307	317	23	386	0	0	0	0	0	0	0	0	0	200	328	0	0	0	0	0	0	0	0	0	0	44	0	0	0	0
S45ERCPB089	0	156	49	148	0	0	0	0	0	0	0	0	0	0	943	0	0	0	0	0	0	0	0	0	0	0	0	0	0	0	0	0	0	0	0	0	0	0	0	0	0	0	0	0	0	0	0	0	0
S46ERCPB095	9763	9537	6393	7418	0	16098	0	0	0	0	0	0	0	0	0	0	0	0	0	0	70	0	0	0	0	0	0	0	414	0	1971	0	0	0	0	0	0	0	0	0	383	0	0	0	0	0	0	0	0
S47ERCPB118	15019	13748	8341	9738	7068	0	0	1332	871	0	0	162	48	101	0	0	0	0	0	0	234	0	0	0	85	0	0	0	495	0	0	0	0	0	0	0	0	0	0	0	0	0	0	44	0	0	0	0	0
S48ERCPB086	1012	767	654	873	0	0	0	0	0	0	0	0	0	0	557	0	0	0	0	0	0	0	0	0	0	0	0	0	0	0	0	0	0	0	0	0	0	0	0	0	0	0	0	0	0	0	490	0	0
S4ERCPB104	0	0	0	477	0	0	0	0	0	0	0	0	402	0	147	0	0	0	0	0	0	0	0	0	0	0	0	0	539	0	0	0	0	0	0	0	0	0	3340	0	0	0	0	0	0	0	0	0	0
S51ERCPB127	1032	693	469	680	0	0	0	0	0	0	0	0	0	0	1050	0	0	0	0	0	0	0	0	0	0	0	0	0	0	0	0	0	0	0	0	0	0	0	0	0	0	0	0	0	0	0	0	0	0
S8ERCPB177	0	0	0	107	0	0	0	0	0	0	0	0	0	0	0	0	0	0	0	0	0	0	0	1096	0	0	0	0	0	0	0	0	0	0	0	0	0	576	0	0	0	585	0	0	0	563	0	0	472
[truncated: 86 more columns]
