# Supplementary material for: Bile Microbiome Signatures Associated with Pancreatic Ductal Adenocarcinoma Compared to Benign Disease: A UK Pilot Study
Source: Int J Mol Sci. 2023 Nov 28;24(23):16888. doi: 10.3390/ijms242316888 (PMC10706407; doi:10.3390/ijms242316888)
Supplement: Supplementary file 1 [file ijms-24-16888-s001.zip › Table S5 - Maaslin Results.xlsx]

## Sheet: Table S5 - Maaslin Results
Variable	Feature	N1	N1	N2	Mean1	Mean2	Beta	SE	P	FDR	FC	FC_lower	FC_upper
Bacteria_Proteobacteria_Enterobacterales_Enterobacteriaceae_Escherichia	pdac	Bacteria_Proteobacteria_Enterobacterales_Enterobacteriaceae_Escherichia	1	13	0.000773971	0.153498	-1.55673	0.330932	7.34082e-05	0.00219935	0.339922	0.216832	0.532887
Bacteria_Proteobacteria_Others_Others_Others1	pdac	Bacteria_Proteobacteria_Others_Others_Others1	0	13	0	0.0924182	-0.744066	0.164564	0.000118884	0.00219935	0.597054	0.477439	0.746637
Bacteria_Proteobacteria_Enterobacterales_Enterobacteriaceae_Others	pdac	Bacteria_Proteobacteria_Enterobacterales_Enterobacteriaceae_Others	2	14	0.0576452	0.142363	-1.79181	0.48061	0.000945937	0.0116666	0.288809	0.150329	0.554856
Bacteria_Firmicutes_Lactobacillales_Streptococcaceae_Streptococcus	pdac	Bacteria_Firmicutes_Lactobacillales_Streptococcaceae_Streptococcus	7	6	0.0419529	0.00310803	1.72773	0.54059	0.0036385	0.0336561	3.31207	1.58906	6.90333
Bacteria_Actinobacteriota_Actinomycetales_Micrococcaceae_Rothia	pdac	Bacteria_Actinobacteriota_Actinomycetales_Micrococcaceae_Rothia	5	1	0.0572865	2.30213e-05	1.58342	0.582782	0.0115616	0.0855561	2.9968	1.3577	6.61469
Bacteria_Bacteroidota_Bacteroidales_Bacteroidaceae_Prevotella	pdac	Bacteria_Bacteroidota_Bacteroidales_Bacteroidaceae_Prevotella	7	6	0.0689901	0.00656532	1.74573	0.686773	0.0173266	0.106847	3.35364	1.31919	8.5256
Bacteria_Firmicutes_C_Selenomonadales_Selenomonadaceae_Others	pdac	Bacteria_Firmicutes_C_Selenomonadales_Selenomonadaceae_Others	0	4	0	0.0184805	-0.579015	0.288568	0.0553072	0.292338	0.669421	0.452313	0.99074
Bacteria_Proteobacteria_Rhizobiales_Rhizobiaceae_Aureimonas_A	pdac	Bacteria_Proteobacteria_Rhizobiales_Rhizobiaceae_Aureimonas_A	3	1	0.114667	3.38012e-05	1.22822	0.645904	0.0683658	0.316192	2.34278	0.974173	5.63412
Bacteria_Actinobacteriota_Actinomycetales_Actinomycetaceae_Pauljensenia	pdac	Bacteria_Actinobacteriota_Actinomycetales_Actinomycetaceae_Pauljensenia	0	5	0	0.00232251	-0.465078	0.266632	0.0929254	0.353613	0.724432	0.504289	1.04068
Bacteria_Proteobacteria_Burkholderiales_Burkholderiaceae_Others	pdac	Bacteria_Proteobacteria_Burkholderiales_Burkholderiaceae_Others	3	0	0.00722198	0	0.263503	0.152355	0.095571	0.353613	1.20039	0.975955	1.47644
Bacteria_Bacteroidota_Flavobacteriales_Flavobacteriaceae_Capnocytophaga	pdac	Bacteria_Bacteroidota_Flavobacteriales_Flavobacteriaceae_Capnocytophaga	2	1	0.00260166	4.67402e-05	0.444255	0.276661	0.120402	0.40499	1.36061	0.934327	1.98139
Others_Others_Others_Others_Others	pdac	Others_Others_Others_Others_Others	4	5	0.0164313	0.00166004	0.674964	0.489327	0.17953	0.55355	1.59656	0.821244	3.10382
Bacteria_Proteobacteria_Burkholderiales_Neisseriaceae_Neisseria	pdac	Bacteria_Proteobacteria_Burkholderiales_Neisseriaceae_Neisseria	3	3	0.0165656	0.00060933	0.657555	0.521455	0.218507	0.572698	1.57741	0.77674	3.20341
Bacteria_Firmicutes_Staphylococcales_Gemellaceae_Gemella	pdac	Bacteria_Firmicutes_Staphylococcales_Gemellaceae_Gemella	2	3	0.00266466	9.52318e-05	0.553105	0.45893	0.23898	0.572698	1.46724	0.786545	2.73702
Bacteria_Firmicutes_C_Veillonellales_Veillonellaceae_Veillonella	pdac	Bacteria_Firmicutes_C_Veillonellales_Veillonellaceae_Veillonella	5	8	0.0351148	0.0518078	0.521059	0.439432	0.246443	0.572698	1.43501	0.789916	2.60692
Bacteria_Proteobacteria_Enterobacterales_Aeromonadaceae_Aeromonas	pdac	Bacteria_Proteobacteria_Enterobacterales_Aeromonadaceae_Aeromonas	0	3	0	0.0613655	-0.45051	0.380935	0.247653	0.572698	0.731784	0.436138	1.22784
Bacteria_Campylobacterota_Campylobacterales_Campylobacteraceae_Campylobacter_A	pdac	Bacteria_Campylobacterota_Campylobacterales_Campylobacteraceae_Campylobacter_A	2	5	0.0071694	0.00116826	0.349939	0.341183	0.314499	0.592551	1.27451	0.801748	2.02603
Bacteria_Proteobacteria_Pseudomonadales_Pseudomonadaceae_Pseudomonas_E	pdac	Bacteria_Proteobacteria_Pseudomonadales_Pseudomonadaceae_Pseudomonas_E	7	6	0.0136744	0.0786167	-0.61578	0.609938	0.322002	0.592551	0.652577	0.284942	1.49454
Bacteria_Proteobacteria_Others_Others_Others	pdac	Bacteria_Proteobacteria_Others_Others_Others	2	5	0.00430482	0.000834768	0.300636	0.29937	0.324524	0.592551	1.23169	0.820099	1.84984
Bacteria_Others_Others_Others_Others	pdac	Bacteria_Others_Others_Others_Others	10	14	0.0669992	0.130945	-0.426556	0.434342	0.335114	0.592551	0.744036	0.412405	1.34234
Bacteria_Actinobacteriota_Mycobacteriales_Mycobacteriaceae_Corynebacterium	pdac	Bacteria_Actinobacteriota_Mycobacteriales_Mycobacteriaceae_Corynebacterium	3	2	0.00871907	0.0306957	-0.241439	0.253841	0.350291	0.592551	0.845901	0.599168	1.19424
Bacteria_Proteobacteria_Enterobacterales_Pasteurellaceae_Others	pdac	Bacteria_Proteobacteria_Enterobacterales_Pasteurellaceae_Others	3	6	0.0191019	0.00359008	0.379772	0.401	0.352328	0.592551	1.30114	0.754614	2.24347
Bacteria_Bacteroidota_Bacteroidales_Bacteroidaceae_F0040	pdac	Bacteria_Bacteroidota_Bacteroidales_Bacteroidaceae_F0040	3	2	0.00373785	0.00139432	0.324597	0.369583	0.387837	0.623912	1.25231	0.757971	2.06907
Bacteria_Firmicutes_C_Veillonellales_Dialisteraceae_Dialister	pdac	Bacteria_Firmicutes_C_Veillonellales_Dialisteraceae_Dialister	0	4	0	0.00431142	-0.184862	0.260119	0.483609	0.745564	0.879733	0.61784	1.25264
Bacteria_Proteobacteria_Enterobacterales_Pasteurellaceae_Haemophilus_D	pdac	Bacteria_Proteobacteria_Enterobacterales_Pasteurellaceae_Haemophilus_D	3	7	0.0386848	0.013056	0.177289	0.318516	0.582553	0.862179	1.13076	0.733566	1.74301
Bacteria_Firmicutes_C_Selenomonadales_Selenomonadaceae_Centipeda	pdac	Bacteria_Firmicutes_C_Selenomonadales_Selenomonadaceae_Centipeda	1	6	0.00176586	0.00307371	-0.180938	0.388221	0.645047	0.877424	0.882129	0.520565	1.49482
Bacteria_Firmicutes_Lactobacillales_Lactobacillaceae_Limosilactobacillus	pdac	Bacteria_Firmicutes_Lactobacillales_Lactobacillaceae_Limosilactobacillus	0	4	0	0.00144974	-0.0751796	0.168988	0.660087	0.877424	0.949224	0.754506	1.19419
Bacteria_Fusobacteriota_Fusobacteriales_Leptotrichiaceae_Leptotrichia	pdac	Bacteria_Fusobacteriota_Fusobacteriales_Leptotrichiaceae_Leptotrichia	2	4	0.00165853	0.00330501	0.167486	0.404506	0.682234	0.877424	1.1231	0.648264	1.94574
Bacteria_Fusobacteriota_Fusobacteriales_Leptotrichiaceae_Leptotrichia_A	pdac	Bacteria_Fusobacteriota_Fusobacteriales_Leptotrichiaceae_Leptotrichia_A	1	2	0.00379937	0.000299792	0.128339	0.315727	0.687711	0.877424	1.09303	0.711785	1.67849
Bacteria_Firmicutes_Lactobacillales_Enterococcaceae_Others	pdac	Bacteria_Firmicutes_Lactobacillales_Enterococcaceae_Others	2	6	0.0897124	0.0149035	0.160043	0.488982	0.746063	0.897458	1.11732	0.575002	2.17113
Bacteria_Fusobacteriota_Fusobacteriales_Fusobacteriaceae_Fusobacterium	pdac	Bacteria_Fusobacteriota_Fusobacteriales_Fusobacteriaceae_Fusobacterium	2	5	0.00230241	0.00697912	-0.120796	0.416853	0.774282	0.897458	0.91968	0.522018	1.62027
Bacteria_Proteobacteria_Enterobacterales_Pasteurellaceae_Haemophilus	pdac	Bacteria_Proteobacteria_Enterobacterales_Pasteurellaceae_Haemophilus	1	2	0.00142771	0.00645877	-0.0419569	0.146052	0.77618	0.897458	0.971337	0.79652	1.18452
Bacteria_Firmicutes_Lactobacillales_Aerococcaceae_Granulicatella	pdac	Bacteria_Firmicutes_Lactobacillales_Aerococcaceae_Granulicatella	1	4	0.00149534	0.00158644	0.0863446	0.37443	0.819429	0.918753	1.06168	0.638368	1.76569
Bacteria_Bacteroidota_Bacteroidales_Bacteroidaceae_Others	pdac	Bacteria_Bacteroidota_Bacteroidales_Bacteroidaceae_Others	1	2	0.000270514	0.00105138	-0.0261	0.133909	0.84698	0.921714	0.982072	0.818718	1.17802
Bacteria_Firmicutes_C_Veillonellales_Megasphaeraceae_Anaeroglobus	pdac	Bacteria_Firmicutes_C_Veillonellales_Megasphaeraceae_Anaeroglobus	1	4	0.00408579	0.00556883	0.0298552	0.264506	0.911	0.963057	1.02091	0.712728	1.46235
Bacteria_Proteobacteria_Burkholderiales_Neisseriaceae_Eikenella	pdac	Bacteria_Proteobacteria_Burkholderiales_Neisseriaceae_Eikenella	1	3	0.000781485	0.00199745	-0.009441	0.209987	0.964483	0.985934	0.993477	0.746899	1.32146
Bacteria_Actinobacteriota_Actinomycetales_Bifidobacteriaceae_Bifidobacterium	pdac	Bacteria_Actinobacteriota_Actinomycetales_Bifidobacteriaceae_Bifidobacterium	1	3	0.00100691	0.00174788	0.00613313	0.344546	0.985934	0.985934	1.00426	0.628865	1.60374
Bacteria_Bacteroidota_Bacteroidales_Bacteroidaceae_Bacteroides	pdac	Bacteria_Bacteroidota_Bacteroidales_Bacteroidaceae_Bacteroides	0	2	0	0.00822631	NA	NA	NA	NA	NA	NA	NA
Bacteria_Proteobacteria_Enterobacterales_Enterobacteriaceae_Enterobacter	pdac	Bacteria_Proteobacteria_Enterobacterales_Enterobacteriaceae_Enterobacter	1	0	0.00947596	0	NA	NA	NA	NA	NA	NA	NA
Bacteria_Proteobacteria_Rhizobiales_Xanthobacteraceae_Others	pdac	Bacteria_Proteobacteria_Rhizobiales_Xanthobacteraceae_Others	0	2	0	0.0188642	NA	NA	NA	NA	NA	NA	NA
Bacteria_Firmicutes_A_Clostridiales_Clostridiaceae_Clostridium_P	pdac	Bacteria_Firmicutes_A_Clostridiales_Clostridiaceae_Clostridium_P	0	2	0	0.00272433	NA	NA	NA	NA	NA	NA	NA
Bacteria_Actinobacteriota_Actinomycetales_Microbacteriaceae_Frigoribacterium	pdac	Bacteria_Actinobacteriota_Actinomycetales_Microbacteriaceae_Frigoribacterium	1	0	0.0172197	0	NA	NA	NA	NA	NA	NA	NA
Bacteria_Firmicutes_Staphylococcales_Staphylococcaceae_Staphylococcus	pdac	Bacteria_Firmicutes_Staphylococcales_Staphylococcaceae_Staphylococcus	2	0	0.0203618	0	NA	NA	NA	NA	NA	NA	NA
Bacteria_Desulfobacterota_Desulfovibrionales_Desulfovibrionaceae_Bilophila	pdac	Bacteria_Desulfobacterota_Desulfovibrionales_Desulfovibrionaceae_Bilophila	0	1	0	0.00211196	NA	NA	NA	NA	NA	NA	NA
Bacteria_Proteobacteria_Enterobacterales_Enterobacteriaceae_Citrobacter_A	pdac	Bacteria_Proteobacteria_Enterobacterales_Enterobacteriaceae_Citrobacter_A	0	1	0	0.00221258	NA	NA	NA	NA	NA	NA	NA
Bacteria_Proteobacteria_Enterobacterales_Enterobacteriaceae_Morganella	pdac	Bacteria_Proteobacteria_Enterobacterales_Enterobacteriaceae_Morganella	0	2	0	0.000653363	NA	NA	NA	NA	NA	NA	NA
Bacteria_Actinobacteriota_Actinomycetales_Cellulomonadaceae_Cellulomonas	pdac	Bacteria_Actinobacteriota_Actinomycetales_Cellulomonadaceae_Cellulomonas	1	0	0.00483661	0	NA	NA	NA	NA	NA	NA	NA
Bacteria_Bacteroidota_Sphingobacteriales_Sphingobacteriaceae_Mucilaginibacter	pdac	Bacteria_Bacteroidota_Sphingobacteriales_Sphingobacteriaceae_Mucilaginibacter	1	0	0.034471	0	NA	NA	NA	NA	NA	NA	NA
Bacteria_Actinobacteriota_Actinomycetales_Micrococcaceae_Others	pdac	Bacteria_Actinobacteriota_Actinomycetales_Micrococcaceae_Others	1	0	0.00465144	0	NA	NA	NA	NA	NA	NA	NA
Bacteria_Firmicutes_Paenibacillales_Paenibacillaceae_Cohnella	pdac	Bacteria_Firmicutes_Paenibacillales_Paenibacillaceae_Cohnella	1	0	0.00904977	0	NA	NA	NA	NA	NA	NA	NA
Bacteria_Proteobacteria_Pseudomonadales_Moraxellaceae_Acinetobacter	pdac	Bacteria_Proteobacteria_Pseudomonadales_Moraxellaceae_Acinetobacter	2	0	0.0589301	0	NA	NA	NA	NA	NA	NA	NA
Bacteria_Acidobacteriota_Vicinamibacterales_2-12-FULL-66-21_QHWT01	pdac	Bacteria_Acidobacteriota_Vicinamibacterales_2-12-FULL-66-21_QHWT01	1	0	0.00919118	0	NA	NA	NA	NA	NA	NA	NA
Bacteria_Firmicutes_C_Selenomonadales_Selenomonadaceae_Selenomonas	pdac	Bacteria_Firmicutes_C_Selenomonadales_Selenomonadaceae_Selenomonas	1	0	0.00372708	0	NA	NA	NA	NA	NA	NA	NA
Bacteria_Actinobacteriota_Actinomycetales_Actinomycetaceae_Gleimia	pdac	Bacteria_Actinobacteriota_Actinomycetales_Actinomycetaceae_Gleimia	0	2	0	0.000375682	NA	NA	NA	NA	NA	NA	NA
Bacteria_Acidobacteriota_Vicinamibacterales_Others_Others	pdac	Bacteria_Acidobacteriota_Vicinamibacterales_Others_Others	1	0	0.00884553	0	NA	NA	NA	NA	NA	NA	NA
Bacteria_Actinobacteriota_Mycobacteriales_Mycobacteriaceae_Rhodococcus	pdac	Bacteria_Actinobacteriota_Mycobacteriales_Mycobacteriaceae_Rhodococcus	0	1	0	0.00598495	NA	NA	NA	NA	NA	NA	NA
Bacteria_Proteobacteria_Rhizobiales_Rhizobiaceae_Allorhizobium	pdac	Bacteria_Proteobacteria_Rhizobiales_Rhizobiaceae_Allorhizobium	1	0	0.00233313	0	NA	NA	NA	NA	NA	NA	NA
Bacteria_Chloroflexota_CSP1-4_CSP1-4_CAIXZV01	pdac	Bacteria_Chloroflexota_CSP1-4_CSP1-4_CAIXZV01	1	0	0.00741579	0	NA	NA	NA	NA	NA	NA	NA
Bacteria_Firmicutes_A_Lachnospirales_Lachnospiraceae_Schaedlerella	pdac	Bacteria_Firmicutes_A_Lachnospirales_Lachnospiraceae_Schaedlerella	1	0	0.00435481	0	NA	NA	NA	NA	NA	NA	NA
Bacteria_Firmicutes_Lactobacillales_Aerococcaceae_Abiotrophia	pdac	Bacteria_Firmicutes_Lactobacillales_Aerococcaceae_Abiotrophia	1	0	0.00291554	0	NA	NA	NA	NA	NA	NA	NA
Bacteria_Synergistota_Synergistales_Aminobacteriaceae_Aminivibrio	pdac	Bacteria_Synergistota_Synergistales_Aminobacteriaceae_Aminivibrio	0	2	0	0.0454521	NA	NA	NA	NA	NA	NA	NA
Bacteria_Proteobacteria_Rhizobiales_Xanthobacteraceae_Bradyrhizobium	pdac	Bacteria_Proteobacteria_Rhizobiales_Xanthobacteraceae_Bradyrhizobium	0	2	0	0.0393476	NA	NA	NA	NA	NA	NA	NA
Bacteria_Bacteroidota_Flavobacteriales_Weeksellaceae_Amniculibacterium	pdac	Bacteria_Bacteroidota_Flavobacteriales_Weeksellaceae_Amniculibacterium	0	2	0	0.000309965	NA	NA	NA	NA	NA	NA	NA
Bacteria_Proteobacteria_Sphingomonadales_Sphingomonadaceae_Sphingomonas	pdac	Bacteria_Proteobacteria_Sphingomonadales_Sphingomonadaceae_Sphingomonas	2	0	0.0213878	0	NA	NA	NA	NA	NA	NA	NA
Bacteria_Actinobacteriota_Actinomycetales_Dermatophilaceae_Yimella	pdac	Bacteria_Actinobacteriota_Actinomycetales_Dermatophilaceae_Yimella	0	1	0	0.00193306	NA	NA	NA	NA	NA	NA	NA
Bacteria_Firmicutes_A_Others_Others_Others	pdac	Bacteria_Firmicutes_A_Others_Others_Others	1	0	0.0022156	0	NA	NA	NA	NA	NA	NA	NA
Bacteria_Verrucomicrobiota_Verrucomicrobiales_Akkermansiaceae_UBA1315	pdac	Bacteria_Verrucomicrobiota_Verrucomicrobiales_Akkermansiaceae_UBA1315	1	0	0.0039907	0	NA	NA	NA	NA	NA	NA	NA
Bacteria_Actinobacteriota_Actinomycetales_Actinomycetaceae_Actinomyces	pdac	Bacteria_Actinobacteriota_Actinomycetales_Actinomycetaceae_Actinomyces	1	1	0.000842432	0.000415	NA	NA	NA	NA	NA	NA	NA
Bacteria_Proteobacteria_Pseudomonadales_Moraxellaceae_Moraxella_A	pdac	Bacteria_Proteobacteria_Pseudomonadales_Moraxellaceae_Moraxella_A	1	1	0.00189266	0.00565517	NA	NA	NA	NA	NA	NA	NA
Bacteria_Bacteroidota_Bacteroidales_Porphyromonadaceae_Porphyromonas	pdac	Bacteria_Bacteroidota_Bacteroidales_Porphyromonadaceae_Porphyromonas	1	1	0.00203026	0.00183484	NA	NA	NA	NA	NA	NA	NA
Bacteria_Actinobacteriota_Propionibacteriales_Nocardioidaceae_Nocardioides	pdac	Bacteria_Actinobacteriota_Propionibacteriales_Nocardioidaceae_Nocardioides	2	0	0.0042744	0	NA	NA	NA	NA	NA	NA	NA
Bacteria_Proteobacteria_Rhizobiales_Rhizobiaceae_Neorhizobium	pdac	Bacteria_Proteobacteria_Rhizobiales_Rhizobiaceae_Neorhizobium	1	0	0.00492549	0	NA	NA	NA	NA	NA	NA	NA
Bacteria_Firmicutes_Lactobacillales_Others_Others	pdac	Bacteria_Firmicutes_Lactobacillales_Others_Others	1	0	0.00372899	0	NA	NA	NA	NA	NA	NA	NA
Bacteria_Proteobacteria_Enterobacterales_Pasteurellaceae_Aggregatibacter	pdac	Bacteria_Proteobacteria_Enterobacterales_Pasteurellaceae_Aggregatibacter	0	1	0	0.00120772	NA	NA	NA	NA	NA	NA	NA
Bacteria_Firmicutes_A_Tissierellales_Peptoniphilaceae_Anaerococcus	pdac	Bacteria_Firmicutes_A_Tissierellales_Peptoniphilaceae_Anaerococcus	0	2	0	0.000350423	NA	NA	NA	NA	NA	NA	NA
Bacteria_Bacteroidota_Bacteroidales_Others_Others	pdac	Bacteria_Bacteroidota_Bacteroidales_Others_Others	1	0	0.00229823	0	NA	NA	NA	NA	NA	NA	NA
Bacteria_Proteobacteria_Enterobacterales_Enterobacteriaceae_Citrobacter	pdac	Bacteria_Proteobacteria_Enterobacterales_Enterobacteriaceae_Citrobacter	0	1	0	0.000200056	NA	NA	NA	NA	NA	NA	NA
Bacteria_Acidobacteriota_Vicinamibacterales_Vicinamibacteraceae_Luteitalea	pdac	Bacteria_Acidobacteriota_Vicinamibacterales_Vicinamibacteraceae_Luteitalea	1	0	0.00145026	0	NA	NA	NA	NA	NA	NA	NA
Bacteria_Actinobacteriota_Gaiellales_Gaiellaceae_Palsa-739	pdac	Bacteria_Actinobacteriota_Gaiellales_Gaiellaceae_Palsa-739	1	0	0.00268865	0	NA	NA	NA	NA	NA	NA	NA
Bacteria_Actinobacteriota_Actinomycetales_Microbacteriaceae_Others	pdac	Bacteria_Actinobacteriota_Actinomycetales_Microbacteriaceae_Others	1	0	0.0028909	0	NA	NA	NA	NA	NA	NA	NA
Bacteria_Actinobacteriota_Mycobacteriales_Nakamurellaceae_Nakamurella	pdac	Bacteria_Actinobacteriota_Mycobacteriales_Nakamurellaceae_Nakamurella	1	0	0.00562469	0	NA	NA	NA	NA	NA	NA	NA
Bacteria_Firmicutes_Lactobacillales_Enterococcaceae_Enterococcus_A	pdac	Bacteria_Firmicutes_Lactobacillales_Enterococcaceae_Enterococcus_A	0	2	0	0.0003407	NA	NA	NA	NA	NA	NA	NA
Bacteria_Bacteroidota_Flavobacteriales_Weeksellaceae_Chryseobacterium	pdac	Bacteria_Bacteroidota_Flavobacteriales_Weeksellaceae_Chryseobacterium	1	0	0.00191519	0	NA	NA	NA	NA	NA	NA	NA
Bacteria_Firmicutes_A_Tissierellales_Peptoniphilaceae_Finegoldia	pdac	Bacteria_Firmicutes_A_Tissierellales_Peptoniphilaceae_Finegoldia	0	2	0	0.000291934	NA	NA	NA	NA	NA	NA	NA
Bacteria_Firmicutes_Lactobacillales_Enterococcaceae_Enterococcus_D	pdac	Bacteria_Firmicutes_Lactobacillales_Enterococcaceae_Enterococcus_D	0	1	0	0.000188591	NA	NA	NA	NA	NA	NA	NA
Bacteria_Actinobacteriota_Mycobacteriales_Micromonosporaceae_Micromonospora	pdac	Bacteria_Actinobacteriota_Mycobacteriales_Micromonosporaceae_Micromonospora	1	0	0.0072901	0	NA	NA	NA	NA	NA	NA	NA
Bacteria_Desulfobacterota_F_Geobacterales_Geobacteraceae_Geomonas	pdac	Bacteria_Desulfobacterota_F_Geobacterales_Geobacteraceae_Geomonas	1	0	0.00262381	0	NA	NA	NA	NA	NA	NA	NA
Bacteria_Patescibacteria_Saccharimonadales_Saccharimonadaceae_TM7x	pdac	Bacteria_Patescibacteria_Saccharimonadales_Saccharimonadaceae_TM7x	0	1	0	0.000476893	NA	NA	NA	NA	NA	NA	NA
Bacteria_Bacteroidota_Bacteroidales_Muribaculaceae_Others	pdac	Bacteria_Bacteroidota_Bacteroidales_Muribaculaceae_Others	0	1	0	0.00118213	NA	NA	NA	NA	NA	NA	NA
Bacteria_Bacteroidota_Flavobacteriales_Flavobacteriaceae_Flavobacterium	pdac	Bacteria_Bacteroidota_Flavobacteriales_Flavobacteriaceae_Flavobacterium	1	0	0.00190353	0	NA	NA	NA	NA	NA	NA	NA
Bacteria_Campylobacterota_Campylobacterales_Helicobacteraceae_Helicobacter	pdac	Bacteria_Campylobacterota_Campylobacterales_Helicobacteraceae_Helicobacter	2	0	0.00711151	0	NA	NA	NA	NA	NA	NA	NA
Bacteria_Proteobacteria_Sphingomonadales_Sphingomonadaceae_Others	pdac	Bacteria_Proteobacteria_Sphingomonadales_Sphingomonadaceae_Others	1	0	0.00106657	0	NA	NA	NA	NA	NA	NA	NA
Bacteria_Firmicutes_A_Christensenellales_Others_Others	pdac	Bacteria_Firmicutes_A_Christensenellales_Others_Others	1	0	0.00158848	0	NA	NA	NA	NA	NA	NA	NA
Bacteria_Proteobacteria_Burkholderiales_Burkholderiaceae_Ralstonia	pdac	Bacteria_Proteobacteria_Burkholderiales_Burkholderiaceae_Ralstonia	1	1	0.00201383	0.00689516	NA	NA	NA	NA	NA	NA	NA
Bacteria_Firmicutes_Lactobacillales_Lactobacillaceae_Lactobacillus	pdac	Bacteria_Firmicutes_Lactobacillales_Lactobacillaceae_Lactobacillus	0	2	0	0.000396104	NA	NA	NA	NA	NA	NA	NA
Bacteria_Actinobacteriota_Actinomycetales_Micrococcaceae_Kocuria	pdac	Bacteria_Actinobacteriota_Actinomycetales_Micrococcaceae_Kocuria	1	0	0.000954313	0	NA	NA	NA	NA	NA	NA	NA
Bacteria_Chloroflexota_Others_Others_Others	pdac	Bacteria_Chloroflexota_Others_Others_Others	1	0	0.000925844	0	NA	NA	NA	NA	NA	NA	NA
Bacteria_Actinobacteriota_Mycobacteriales_Mycobacteriaceae_Lawsonella	pdac	Bacteria_Actinobacteriota_Mycobacteriales_Mycobacteriaceae_Lawsonella	1	0	0.00134063	0	NA	NA	NA	NA	NA	NA	NA
Bacteria_Firmicutes_Lactobacillales_Lactobacillaceae_Lacticaseibacillus	pdac	Bacteria_Firmicutes_Lactobacillales_Lactobacillaceae_Lacticaseibacillus	1	0	0.00291306	0	NA	NA	NA	NA	NA	NA	NA
Bacteria_Firmicutes_C_Selenomonadales_Selenomonadaceae_Mitsuokella	pdac	Bacteria_Firmicutes_C_Selenomonadales_Selenomonadaceae_Mitsuokella	1	0	0.00087917	0	NA	NA	NA	NA	NA	NA	NA
Bacteria_Actinobacteriota_UBA4738_HRBIN12_AC-51	pdac	Bacteria_Actinobacteriota_UBA4738_HRBIN12_AC-51	1	0	0.00276367	0	NA	NA	NA	NA	NA	NA	NA
Bacteria_Proteobacteria_Burkholderiales_Burkholderiaceae_Comamonas	pdac	Bacteria_Proteobacteria_Burkholderiales_Burkholderiaceae_Comamonas	1	0	0.00120544	0	NA	NA	NA	NA	NA	NA	NA
Bacteria_Firmicutes_A_Peptostreptococcales_Others_Others	pdac	Bacteria_Firmicutes_A_Peptostreptococcales_Others_Others	0	1	0	0.000717979	NA	NA	NA	NA	NA	NA	NA
Bacteria_Actinobacteriota_Others_Others_Others	pdac	Bacteria_Actinobacteriota_Others_Others_Others	1	0	0.00149258	0	NA	NA	NA	NA	NA	NA	NA
Bacteria_Patescibacteria_Saccharimonadales_Saccharimonadaceae_Others	pdac	Bacteria_Patescibacteria_Saccharimonadales_Saccharimonadaceae_Others	0	1	0	0.000222963	NA	NA	NA	NA	NA	NA	NA
Bacteria_Proteobacteria_Sphingomonadales_Sphingomonadaceae_Novosphingobium	pdac	Bacteria_Proteobacteria_Sphingomonadales_Sphingomonadaceae_Novosphingobium	1	0	0.00102519	0	NA	NA	NA	NA	NA	NA	NA
Bacteria_Actinobacteriota_Solirubrobacterales_Solirubrobacteraceae_Palsa-465	pdac	Bacteria_Actinobacteriota_Solirubrobacterales_Solirubrobacteraceae_Palsa-465	1	0	0.00136689	0	NA	NA	NA	NA	NA	NA	NA
Bacteria_Actinobacteriota_Propionibacteriales_Propionibacteriaceae_Cutibacterium	pdac	Bacteria_Actinobacteriota_Propionibacteriales_Propionibacteriaceae_Cutibacterium	1	1	0.000968861	1.00028e-05	NA	NA	NA	NA	NA	NA	NA
Bacteria_Proteobacteria_Pseudomonadales_Moraxellaceae_Moraxella	pdac	Bacteria_Proteobacteria_Pseudomonadales_Moraxellaceae_Moraxella	2	0	0.00125818	0	NA	NA	NA	NA	NA	NA	NA
Bacteria_Firmicutes_A_Tissierellales_Peptoniphilaceae_Parvimonas	pdac	Bacteria_Firmicutes_A_Tissierellales_Peptoniphilaceae_Parvimonas	0	1	0	7.96163e-05	NA	NA	NA	NA	NA	NA	NA
Bacteria_Firmicutes_C_Selenomonadales_Selenomonadaceae_Schwartzia	pdac	Bacteria_Firmicutes_C_Selenomonadales_Selenomonadaceae_Schwartzia	0	1	0	0.00178904	NA	NA	NA	NA	NA	NA	NA
Bacteria_Actinobacteriota_Actinomycetales_Dermatophilaceae_Intrasporangium	pdac	Bacteria_Actinobacteriota_Actinomycetales_Dermatophilaceae_Intrasporangium	1	0	0.000548099	0	NA	NA	NA	NA	NA	NA	NA
Bacteria_Cyanobacteria_Elainellales_Elainellaceae_JAAUPA01	pdac	Bacteria_Cyanobacteria_Elainellales_Elainellaceae_JAAUPA01	1	0	0.000533514	0	NA	NA	NA	NA	NA	NA	NA
Bacteria_Deinococcota_Deinococcales_Thermaceae_Meiothermus	pdac	Bacteria_Deinococcota_Deinococcales_Thermaceae_Meiothermus	1	0	0.000473399	0	NA	NA	NA	NA	NA	NA	NA
Bacteria_Firmicutes_Bacillales_A_Planococcaceae_Planococcus	pdac	Bacteria_Firmicutes_Bacillales_A_Planococcaceae_Planococcus	1	0	0.000466625	0	NA	NA	NA	NA	NA	NA	NA
Bacteria_Fusobacteriota_Fusobacteriales_Fusobacteriaceae_Others	pdac	Bacteria_Fusobacteriota_Fusobacteriales_Fusobacteriaceae_Others	1	0	0.000642152	0	NA	NA	NA	NA	NA	NA	NA
Bacteria_Bacteroidota_Flavobacteriales_Weeksellaceae_Others	pdac	Bacteria_Bacteroidota_Flavobacteriales_Weeksellaceae_Others	1	1	0.000385151	0.000107642	NA	NA	NA	NA	NA	NA	NA
Bacteria_Proteobacteria_Burkholderiales_Rhodocyclaceae_Hydrogenophilus	pdac	Bacteria_Proteobacteria_Burkholderiales_Rhodocyclaceae_Hydrogenophilus	1	0	0.0004208	0	NA	NA	NA	NA	NA	NA	NA
Bacteria_Patescibacteria_Absconditabacterales_X112_HOT-345	pdac	Bacteria_Patescibacteria_Absconditabacterales_X112_HOT-345	0	1	0	8.67078e-05	NA	NA	NA	NA	NA	NA	NA
Bacteria_Actinobacteriota_Acidimicrobiales_Ilumatobacteraceae_Ilumatobacter	pdac	Bacteria_Actinobacteriota_Acidimicrobiales_Ilumatobacteraceae_Ilumatobacter	1	0	0.000879839	0	NA	NA	NA	NA	NA	NA	NA
Bacteria_Actinobacteriota_Actinomycetales_Micrococcaceae_Arthrobacter_D	pdac	Bacteria_Actinobacteriota_Actinomycetales_Micrococcaceae_Arthrobacter_D	1	0	0.000619621	0	NA	NA	NA	NA	NA	NA	NA
Bacteria_Firmicutes_Lactobacillales_Lactobacillaceae_Lactiplantibacillus	pdac	Bacteria_Firmicutes_Lactobacillales_Lactobacillaceae_Lactiplantibacillus	0	2	0	7.43383e-05	NA	NA	NA	NA	NA	NA	NA
Bacteria_Bacteroidota_Bacteroidales_Bacteroidaceae_Prevotellamassilia	pdac	Bacteria_Bacteroidota_Bacteroidales_Bacteroidaceae_Prevotellamassilia	1	0	0.00157172	0	NA	NA	NA	NA	NA	NA	NA
Bacteria_Patescibacteria_Saccharimonadales_Saccharimonadaceae_UBA2866	pdac	Bacteria_Patescibacteria_Saccharimonadales_Saccharimonadaceae_UBA2866	0	1	0	7.27727e-05	NA	NA	NA	NA	NA	NA	NA
Bacteria_Firmicutes_A_Peptostreptococcales_Anaerovoracaceae_Mogibacterium	pdac	Bacteria_Firmicutes_A_Peptostreptococcales_Anaerovoracaceae_Mogibacterium	0	1	0	4.08034e-05	NA	NA	NA	NA	NA	NA	NA
Bacteria_Firmicutes_A_Peptostreptococcales_Anaerovoracaceae_Eubacterium_A	pdac	Bacteria_Firmicutes_A_Peptostreptococcales_Anaerovoracaceae_Eubacterium_A	0	1	0	0.000268336	NA	NA	NA	NA	NA	NA	NA
Bacteria_Patescibacteria_Saccharimonadales_Saccharimonadaceae_RZZT01	pdac	Bacteria_Patescibacteria_Saccharimonadales_Saccharimonadaceae_RZZT01	0	1	0	5.41924e-05	NA	NA	NA	NA	NA	NA	NA
Bacteria_Firmicutes_A_TANB77_CAG-508_Others	pdac	Bacteria_Firmicutes_A_TANB77_CAG-508_Others	0	1	0	5.10957e-05	NA	NA	NA	NA	NA	NA	NA
Bacteria_Proteobacteria_Burkholderiales_Burkholderiaceae_Aquabacterium	pdac	Bacteria_Proteobacteria_Burkholderiales_Burkholderiaceae_Aquabacterium	0	1	0	0.00112912	NA	NA	NA	NA	NA	NA	NA
Bacteria_Proteobacteria_Cardiobacteriales_Cardiobacteriaceae_Cardiobacterium	pdac	Bacteria_Proteobacteria_Cardiobacteriales_Cardiobacteriaceae_Cardiobacterium	0	1	0	4.7999e-05	NA	NA	NA	NA	NA	NA	NA
Bacteria_Bacteroidota_Bacteroidales_Paludibacteraceae_F0058	pdac	Bacteria_Bacteroidota_Bacteroidales_Paludibacteraceae_F0058	1	0	0.000217914	0	NA	NA	NA	NA	NA	NA	NA
Bacteria_Firmicutes_Erysipelotrichales_Erysipelotrichaceae_Bulleidia	pdac	Bacteria_Firmicutes_Erysipelotrichales_Erysipelotrichaceae_Bulleidia	0	1	0	3.87089e-05	NA	NA	NA	NA	NA	NA	NA
Bacteria_Proteobacteria_Enterobacterales_Enterobacteriaceae_Proteus	pdac	Bacteria_Proteobacteria_Enterobacterales_Enterobacteriaceae_Proteus	0	1	0	2.6322e-05	NA	NA	NA	NA	NA	NA	NA
Bacteria_Firmicutes_A_Lachnospirales_Lachnospiraceae_Others	pdac	Bacteria_Firmicutes_A_Lachnospirales_Lachnospiraceae_Others	0	1	0	0.000116037	NA	NA	NA	NA	NA	NA	NA
Bacteria_Actinobacteriota_Coriobacteriales_Atopobiaceae_Lancefieldella	pdac	Bacteria_Actinobacteriota_Coriobacteriales_Atopobiaceae_Lancefieldella	0	1	0	4.18569e-06	NA	NA	NA	NA	NA	NA	NA
